# Supplementary material for: GMEmbeddings: An R Package to Apply Embedding Techniques to Microbiome Data
Source: Front Bioinform. 2022 Apr 26;2:828703. doi: 10.3389/fbinf.2022.828703 (PMC9580954; doi:10.3389/fbinf.2022.828703)
Supplement: Supplementary file 1 [file DataSheet1.ZIP]

Archive with 13 entries (13 files):
- Supplementary13_pca_250dim_corr_pathways.jpg
- Supplementary2_query_sequences_aligned.jpg
- Supplementary3_embedding_sequences_hit.jpg
- Supplementary4_perf_halfvarson.jpg
- Supplementary5_perf_schirmer.jpg
- Supplementary6_perf_autism.jpg
- Supplementary7_perf_crc.jpg
- Supplementary8_glove_50dim_corr_pathways.jpg
- Supplementary9_glove_100dim_corr_pathways.jpg
- Supplementary10_glove_250dim_corr_pathways.jpg
- Supplementary11_pca_50dim_corr_pathways.jpg
- Supplementary12_pca_100dim_corr_pathways.jpg
- Supplementary1_metabolic_correlation_process_infographic.jpg
